# Supplementary material for: Impact of supplementation on deleterious mutation distribution in an exploited salmonid
Source: Evol Appl. 2018 Jul 1;11(7):1053–65. doi: 10.1111/eva.12660 (PMC6050184; doi:10.1111/eva.12660)
Supplement: Supplementary file 2 [file EVA-11-1053-s002.xlsx]

## Sheet: Suppl Table 1
Lake_code	Sources of stocking (kg)													Annual Average Air Temperature (°C)
	31 MILES	Blue Sea	Tremblant	Mitis	Mistassini	Massawipi	Kipawa	Poisson Blanc	Archambault	Waconichi	Simon	Magog	Pisc. Percy Poulin	Maximum	Maximum Winter	Mean	Minimum summer	Minimum
AC	281.31	251.2	0	0	0	0	0	0	0	0	241.53	0	0	33.5	-2.57	3.41	9.38	-34.6
AL	0	0	0	0	0	0	0	0	0	0	0	0	0	30.14	-7.25	-1.6	4.06	-41.23
BO	0	0	0	0	0	0	0	0	0	0	0	0	0	32.46	-3.97	2.18	8.32	-38.33
BS	851.83	1648.63	0	0	0	0	0	0	0	40.12	0	0	13.68	33.91	-2.01	4.03	10.07	-34.48
CA	0	0	0	0	0	0	0	0	0	0	0	0	0	32.92	-2.31	3.36	9.02	-34.18
CE	0	460.77	0	0	0	0	0	0	0	0	0	0	0	33.83	-2.3	3.84	9.99	-34.53
CR	798.83	33.25	514.98	0	48.61	121	73.33	88.16	27.18	0	0	0	0	33.13	-2.02	3.8	9.63	-34.98
CY	282.47	522.6	0	0	0	0	0	0	0	0	0	0	0	33.69	-2.12	3.93	9.97	-34.88
ES	88.54	0	0	1039.81	150	0	0	0	0	0	0	0	0	31.78	-2.24	2.97	8.18	-32.04
GR	0	0	417.58	0	0	0	0	0	0	0	0	0	0	31.22	-3.8	2.06	7.93	-36.6
HA	0	0	0	0	0	0	0	0	0	0	0	0	0	31.29	-5.96	0.31	6.58	-41.02
KI	0	0	0	0	0	0	3632.09	0	0	0	0	0	0	32.92	-2.27	3.28	8.82	-34.08
MA	0	0	0	0	0	0	0	0	0	0	0	0	0	32.78	-3.98	2.34	8.65	-38.06
MG	0	0	0	0	0	0	0	0	0	0	0	0	0	32.83	-2.49	3.26	9.01	-34.14
MI	5446.73	322.83	0	0	0	0	0	0	0	0	0	0	0	33.67	-1.58	4.22	10.02	-34.45
MZ	0	0	0	1975.9	0	0	0	0	0	0	0	0	0	31.25	-3.67	1.88	7.43	-33.87
OF	0	0	0	0	0	0	0	0	0	0	0	0	0	25.97	-9.75	-4.98	-0.22	-43.17
PA	18.11	14	0	0	0	0	0	0	0	0	0	0	0	33.49	-2.87	3.43	9.72	-35.33
PB	775.36	0	0	0	73	116.82	0	3365.82	0	0	0	0	0	33.61	-1.92	3.98	9.88	-34.74
PM	156.46	58.27	170.5	0	0	0	0	0	18.12	33.43	0	0	0	32.62	-3.13	2.94	9.01	-36.26
PO	801.65	0	0	980.82	0	46.67	0	0	0	0	0	47.62	0	32.14	-2.33	3.18	8.68	-32.75
TU	0	0	0	0	0	0	0	0	0	0	0	0	0	31.55	-4.72	1.37	7.45	-39.52
TZ	38.88	0	950.71	0	0	0	0	0	0	0	0	0	0	33.16	-2.2	3.79	9.77	-34.72
WA	0	0	0	0	0	0	0	0	0	0	0	0	0	30.69	-6.56	-0.91	4.75	-39.63

## Sheet: Suppl Table 2 
Steps	Parameters	Values
Adapter removal (cutadapt v1.8.1)	Maximum error for barcodes recognition	0.2
	Minimum length bp (m)
		80
Stacks pipeline
process__radtags (v1.30)	Enzymes	PstI MspI
	Truncate reads (bp)	80
mapping (gsnap 2015-12-31v.9)	Maximum number of mismatches	5
	Minimum coverage	0.9
	Indel penalty	2
triming .sam files (samtools v1.2)	Remove low MAPQ (q) with a value under N	5
	Only include reads with none of the bits set in INT set in FLAG (F)	4 & 1797
pstacks (v1.40)	Minimum depth of coverage to report a stack (m)	4
	Alpha	0.05
	Model_type	snp
cstacks (v1.40)	Base catalog matching on genomic location (g)	TRUE
	Number of mismatches allowed between sample tags when generating the catalog (n)	1
	Specify k-mer size for matching between catalog loci	Automatic
sstacks (v1.40)	Base catalog matching on genomic location (g)	TRUE
population (v1.40) run 1	Minimum percentage of individuals in a population required to process a locus for that population( r)	0.5
	Minimum number of populations a locus must be present (p)	24
	Minimum stack depth required for individuals at a locus (m)	4
	Minimum genotype likelihood	-10
	popmap with all individuals (in common between microsatellites and SNPs	629 ind
	vcf	TRUE
stackr1 (missing_visualization)	create blacklist of individuals with more than 30% of missing data	0.3
population (v1.40) run 2	Minimum percentage of individuals in a population required to process a locus for that population( r)	0.5
	Minimum number of populations a locus must be present (p)	24
	Minimum stack depth required for individuals at a locus (m)	4
	Minimum genotype likelihood	-10
	popmap restricted to individuals with less than 30 % of missing data	618 ind
	vcf	TRUE
stackr 1 (summary_haplotypes)	default	default
	create artifact and paralogs loci blacklist #1	TRUE
stacks_workflow2 (vcf_remove_paralog.py)	blacklist of loci #1	0
	maximum number of individuals to keep the locus by removing only the bad genotype. Above this threshold, the entire locus is removed from the vcf	0
stackr1 (missing_visualization)	create blacklist of individuals with more than 30 % of missing data (blacklist of individuals #2)	0.3
vcftools (--recode, --remove)	blacklist of individuals #2
	vcf without artifact and paralogs
stacks_workflow2 (05_filter_vcf.py)	min allele coverage ( c)	0
	max allele coverage ( C)	400
	min depth (m)	5
	max allelic imbalance (I)	4
	min genotype likelihood (l)	-10
	min presence (p)	50
	use_percent	TRUE
	maf global (a)	0.05
	max snp number (s)	10
	keep 1 SNP/loci	TRUE
	create Whitelist	TRUE
	filtered vcf	TRUE
stacks_workflow2 (extract_first_snp.py)	default	TRUE
	final filered vcf

## Sheet: Suppl Table 3 
AA_group	AA_group_abbreviation	AA	AA_name	AA_Abbreviation
AA with POSITVE Electrically Charged Side Chains	Pos	R	Arginine	Arg
AA with POSITVE Electrically Charged Side Chains	Pos	H	Histidine	His
AA with POSITVE Electrically Charged Side Chains	Pos	K	Lysine	Lys
AA with NEGATIVE Electrically Charged Side Chains	Neg	D	Aspartic Acid	Asp
AA with NEGATIVE Electrically Charged Side Chains	Neg	E	Glutamic Acid	Glu
AA with Polar Uncharged Side Chains	Unc	S	Serine	Ser
AA with Polar Uncharged Side Chains	Unc	T	Threonine	Thr
AA with Polar Uncharged Side Chains	Unc	N	Asparagine	Asn
AA with Polar Uncharged Side Chains	Unc	Q	Glutamine	Glu
AA with Hydrophobic Side Chain	Hyd	A	Alanine	Ala
AA with Hydrophobic Side Chain	Hyd	V	Valine	Val
AA with Hydrophobic Side Chain	Hyd	I	Isoleucine	Iso
AA with Hydrophobic Side Chain	Hyd	L	Leucine	Leu
AA with Hydrophobic Side Chain	Hyd	M	Methionine	Met
AA with Hydrophobic Side Chain	Hyd	F	Phenylalaline	Phe
AA with Hydrophobic Side Chain	Hyd	Y	Tyrosine	Tyr
AA with Hydrophobic Side Chain	Hyd	W	Tryptophan	Trp
Cystein	Cys	C	Cystein	Cys
Selenocysteine	Sec	U	Selenocysteine	Sec
Glycine	Gly	G	Glycine	Gly
Proline	Pro	P	Proline	Pro

## Sheet: Suppl Table 4
				Parameter filter	Value	Number		Action
				min_depth	5	184548	Genotypes	removed
				max_allelic_imbalance	4	2990	Genotypes	removed
				min_genotype_likelihood	6	326722	Genotypes	removed
				max_allele_coverage	400	30	SNPs	failed
				min_presence	50	3006	SNPs	failed
				maf_global	0.05	2350	SNPs	failed
				max_snp_number	10	165	SNPs	failed
						9807	SNPs	(7048 loci in file)
						3145	SNPs	-32.1% (filtered out)
						6662	SNPs	retained
				First SNPs / locus kept		4982	SNPs	retained

## Sheet: Suppl Table 5
LOCUS_ID	PROVEAN.SCORE	PolyPhen-2	Provean_prediction	PolPhen_prediction	check
locus_100914_68_T	-5	0.659	DELETERIOUS	DELETERIOUS	TRUE
locus_102634_68_G	-0.9	0	NEUTRAL	NEUTRAL	TRUE
locus_103621_19_C	-2.078	0.445	NEUTRAL	DELETERIOUS	FALSE
locus_103972_53_G	-4	0.904	DELETERIOUS	DELETERIOUS	TRUE
locus_103986_35_A	6	0	NEUTRAL	NEUTRAL	TRUE
locus_104677_73_C	2.475	0	NEUTRAL	NEUTRAL	TRUE
locus_104845_41_A	7	0	NEUTRAL	NEUTRAL	TRUE
locus_105315_6_G	-3	0.114	DELETERIOUS	NEUTRAL	FALSE
locus_105405_13_A	1	0	NEUTRAL	NEUTRAL	TRUE
locus_108589_64_A	4.333	0	NEUTRAL	NEUTRAL	TRUE
locus_108764_6_C	5	0	NEUTRAL	NEUTRAL	TRUE
locus_109100_63_A	6	0	NEUTRAL	NEUTRAL	TRUE
locus_112067_65_A	1.862	0	NEUTRAL	NEUTRAL	TRUE
locus_112208_72_A	4	0	NEUTRAL	NEUTRAL	TRUE
locus_114131_41_G	-4.821	0.035	DELETERIOUS	NEUTRAL	FALSE
locus_114150_18_C	-1.333	0.012	NEUTRAL	NEUTRAL	TRUE
locus_116448_57_A	1.5	0	NEUTRAL	NEUTRAL	TRUE
locus_116985_11_C	-13	1	DELETERIOUS	DELETERIOUS	TRUE
locus_11941_21_G	-1.711	0.975	NEUTRAL	DELETERIOUS	FALSE
locus_119538_12_G	7.5	0	NEUTRAL	NEUTRAL	TRUE
locus_119688_45_T	0	0.001	NEUTRAL	NEUTRAL	TRUE
locus_120037_37_T	-7	0.915	DELETERIOUS	DELETERIOUS	TRUE
locus_120350_33_G	-1	0	NEUTRAL	NEUTRAL	TRUE
locus_120587_22_A	-5.369	0.731	DELETERIOUS	DELETERIOUS	TRUE
locus_120690_61_C	-4	0.915	DELETERIOUS	DELETERIOUS	TRUE
locus_122914_42_C	3.333	0	NEUTRAL	NEUTRAL	TRUE
locus_123259_8_C	9	0	NEUTRAL	NEUTRAL	TRUE
locus_125448_36_C	4	0	NEUTRAL	NEUTRAL	TRUE
locus_127687_37_A	-1	0.005	NEUTRAL	NEUTRAL	TRUE
locus_127693_58_G	4	0	NEUTRAL	NEUTRAL	TRUE
locus_129783_21_T	9	0	NEUTRAL	NEUTRAL	TRUE
locus_132527_40_A	0.167	0	NEUTRAL	NEUTRAL	TRUE
locus_134219_40_A	3.3	0	NEUTRAL	NEUTRAL	TRUE
locus_134220_37_A	-1.765	1	NEUTRAL	DELETERIOUS	FALSE
locus_135880_27_G	-4	0	DELETERIOUS	NEUTRAL	FALSE
locus_136281_53_G	-7.25	0.64	DELETERIOUS	DELETERIOUS	TRUE
locus_136637_55_G	3.783	0	NEUTRAL	NEUTRAL	TRUE
locus_13664_70_G	5.804	0	NEUTRAL	NEUTRAL	TRUE
locus_137001_26_T	1.249	0	NEUTRAL	NEUTRAL	TRUE
locus_137644_22_A	-0.771	0	NEUTRAL	NEUTRAL	TRUE
locus_138139_40_G	7	0	NEUTRAL	NEUTRAL	TRUE
locus_138778_74_A	-7	0.993	DELETERIOUS	DELETERIOUS	TRUE
locus_138803_10_G	3	0	NEUTRAL	NEUTRAL	TRUE
locus_139434_12_G	4	0	NEUTRAL	NEUTRAL	TRUE
locus_142349_68_G	-4.189	0.791	DELETERIOUS	DELETERIOUS	TRUE
locus_143393_6_T	3	0	NEUTRAL	NEUTRAL	TRUE
locus_14399_70_T	-4	0.805	DELETERIOUS	DELETERIOUS	TRUE
locus_145064_25_A	-4	0.659	DELETERIOUS	DELETERIOUS	TRUE
locus_145762_66_A	-11	0.663	DELETERIOUS	DELETERIOUS	TRUE
locus_149555_64_G	8	0	NEUTRAL	NEUTRAL	TRUE
locus_150553_22_A	-5.514	0.234	DELETERIOUS	NEUTRAL	FALSE
locus_150922_62_T	-5	0.659	DELETERIOUS	DELETERIOUS	TRUE
locus_151577_50_T	-12	1	DELETERIOUS	DELETERIOUS	TRUE
locus_151949_30_G	5	0	NEUTRAL	NEUTRAL	TRUE
locus_152206_30_G	8	0	NEUTRAL	NEUTRAL	TRUE
locus_152504_62_A	0.073	0	NEUTRAL	NEUTRAL	TRUE
locus_154747_12_C	-2.656	0.002	DELETERIOUS	NEUTRAL	FALSE
locus_156921_11_T	-5	0.659	DELETERIOUS	DELETERIOUS	TRUE
locus_158664_23_C	-2.992	0.001	DELETERIOUS	NEUTRAL	FALSE
locus_159659_61_T	6	0	NEUTRAL	NEUTRAL	TRUE
locus_160240_12_A	1	0	NEUTRAL	NEUTRAL	TRUE
locus_160331_36_G	5	0	NEUTRAL	NEUTRAL	TRUE
locus_161612_32_G	-0.412	0.001	NEUTRAL	NEUTRAL	TRUE
locus_161729_56_C	-4	0.915	DELETERIOUS	DELETERIOUS	TRUE
locus_163452_72_G	-3.5	0.063	DELETERIOUS	NEUTRAL	FALSE
locus_163656_46_G	0	0.01	NEUTRAL	NEUTRAL	TRUE
locus_173135_53_A	-0.435	0.009	NEUTRAL	NEUTRAL	TRUE
locus_174770_11_T	-6	0.915	DELETERIOUS	DELETERIOUS	TRUE
locus_174792_64_A	9	0	NEUTRAL	NEUTRAL	TRUE
locus_174938_34_A	-0.49	0.748	NEUTRAL	DELETERIOUS	FALSE
locus_174940_30_A	-0.667	0	NEUTRAL	NEUTRAL	TRUE
locus_175543_64_A	8	0	NEUTRAL	NEUTRAL	TRUE
locus_175836_51_C	-1.75	0.162	NEUTRAL	NEUTRAL	TRUE
locus_175860_40_A	-4	0.455	DELETERIOUS	DELETERIOUS	TRUE
locus_177235_43_G	-13	0.997	DELETERIOUS	DELETERIOUS	TRUE
locus_177321_8_G	-7	0	DELETERIOUS	NEUTRAL	FALSE
locus_178866_72_C	-6.933	1	DELETERIOUS	DELETERIOUS	TRUE
locus_179753_31_C	5	0	NEUTRAL	NEUTRAL	TRUE
locus_180154_69_T	-7	0.99	DELETERIOUS	DELETERIOUS	TRUE
locus_180858_48_A	-5	0.944	DELETERIOUS	DELETERIOUS	TRUE
locus_181594_59_C	2.308	0	NEUTRAL	NEUTRAL	TRUE
locus_183929_49_C	-3	0.974	DELETERIOUS	DELETERIOUS	TRUE
locus_184085_37_T	8	0	NEUTRAL	NEUTRAL	TRUE
locus_185469_7_G	7.278	0	NEUTRAL	NEUTRAL	TRUE
locus_186392_73_G	-1.965	0.001	NEUTRAL	NEUTRAL	TRUE
locus_190134_23_T	-0.8	0.002	NEUTRAL	NEUTRAL	TRUE
locus_192399_47_T	3	0	NEUTRAL	NEUTRAL	TRUE
locus_193135_19_G	0	0.002	NEUTRAL	NEUTRAL	TRUE
locus_195582_74_G	2	0	NEUTRAL	NEUTRAL	TRUE
locus_198248_52_A	-1	0	NEUTRAL	NEUTRAL	TRUE
locus_199822_45_G	-6	0.827	DELETERIOUS	DELETERIOUS	TRUE
locus_200501_73_G	4	0	NEUTRAL	NEUTRAL	TRUE
locus_200834_25_G	-4	0.659	DELETERIOUS	DELETERIOUS	TRUE
locus_22199_62_G	-3	0.455	DELETERIOUS	DELETERIOUS	TRUE
locus_223500_26_A	-1.533	0.64	NEUTRAL	DELETERIOUS	FALSE
locus_24215_67_T	5	0	NEUTRAL	NEUTRAL	TRUE
locus_24764_50_T	-5	0.978	DELETERIOUS	DELETERIOUS	TRUE
locus_25372_23_T	0.231	0.002	NEUTRAL	NEUTRAL	TRUE
locus_2827_32_A	-1.711	0.002	NEUTRAL	NEUTRAL	TRUE
locus_28598_69_T	-1.438	0.002	NEUTRAL	NEUTRAL	TRUE
locus_28628_62_T	-0.898	0	NEUTRAL	NEUTRAL	TRUE
locus_3265_69_T	1	0	NEUTRAL	NEUTRAL	TRUE
locus_33061_63_T	4	0	NEUTRAL	NEUTRAL	TRUE
locus_33177_74_T	-4	0.014	DELETERIOUS	NEUTRAL	FALSE
locus_35409_33_A	-7	0.904	DELETERIOUS	DELETERIOUS	TRUE
locus_35596_38_C	-4	0.659	DELETERIOUS	DELETERIOUS	TRUE
locus_3647_8_A	-5.143	0.99	DELETERIOUS	DELETERIOUS	TRUE
locus_36727_73_C	-3.25	0.999	DELETERIOUS	DELETERIOUS	TRUE
locus_37266_24_G	5	0	NEUTRAL	NEUTRAL	TRUE
locus_3948_73_A	-6	0.092	DELETERIOUS	NEUTRAL	FALSE
locus_40096_41_C	0	0.002	NEUTRAL	NEUTRAL	TRUE
locus_42665_49_G	-8	0.997	DELETERIOUS	DELETERIOUS	TRUE
locus_4395_42_T	6	0	NEUTRAL	NEUTRAL	TRUE
locus_49215_56_G	-2	0.028	NEUTRAL	NEUTRAL	TRUE
locus_58847_47_A	-6	0.974	DELETERIOUS	DELETERIOUS	TRUE
locus_61589_74_C	0.928	0	NEUTRAL	NEUTRAL	TRUE
locus_61827_73_C	-4.722	1	DELETERIOUS	DELETERIOUS	TRUE
locus_62529_10_G	-5	0.816	DELETERIOUS	DELETERIOUS	TRUE
locus_62620_57_C	3	0	NEUTRAL	NEUTRAL	TRUE
locus_67160_47_T	6	0	NEUTRAL	NEUTRAL	TRUE
locus_80947_35_T	-2.005	0.01	NEUTRAL	NEUTRAL	TRUE
locus_81776_71_T	-3	0.801	DELETERIOUS	DELETERIOUS	TRUE
locus_82443_53_G	-4	0.904	DELETERIOUS	DELETERIOUS	TRUE
locus_86533_26_A	8	0	NEUTRAL	NEUTRAL	TRUE
locus_87628_41_A	3.462	0.001	NEUTRAL	NEUTRAL	TRUE
locus_91749_35_C	-6	1	DELETERIOUS	DELETERIOUS	TRUE
locus_92068_66_C	6	0	NEUTRAL	NEUTRAL	TRUE
locus_98208_34_G	6	0	NEUTRAL	NEUTRAL	TRUE
locus_99382_26_G	0	0.12	NEUTRAL	NEUTRAL	TRUE
locus_99898_31_G	-4	0.904	DELETERIOUS	DELETERIOUS	TRUE

## Sheet: Suppl Table 6
	Source	Loading factors
		PC1	PC2	PC3	PC4
	31 MILES	-0.667744	0.0410356	0.493067	0.39932
	Blue Sea	-0.701615	0.080419	-0.276702	-0.474456
	Tremblant	0.0375164	-0.812391	0.453731	-0.301382
	Mitis	0.202145	0.565673	0.648312	-0.348576
	Mistassini	0.0155766	0.050032	0.126304	0.0647903
	Massawipi	-0.0190164	-0.012639	0.102195	0.158401
	Magog	-0.000470885	0.0290983	0.045607	0.00672762
	Kipawa	0.08675	-0.0404673	-0.119963	0.296287
	Poisson Blanc	-0.0195413	-0.0303887	0.0857767	0.533201
	Archambault	-0.0289218	-0.0569954	0.0506022	0.0115713
	Simon	-0.0864042	0.0234045	-0.0226528	-0.00635677
	Waconichi	-0.0508787	-0.0448078	0.0285602	-0.037933
	Pisc. Percy Poulin	-0.0134351	0.00304556	-0.00510168	-0.00790331

## Sheet: Suppl Table 7
	Lake_code	db-MEM1	db-MEM2	db-MEM3	db-MEM4	db-MEM5	db-MEM6	db-MEM7	db-MEM8	db-MEM9	db-MEM10	db-MEM11	db-MEM12	db-MEM13	db-MEM14	db-MEM15	db-MEM16
	AC	0.151362	-0.051003	-0.007472	-0.246522	0.621893	-0.046451	0.003573	0.01709	-0.000945	0.000307	0	1e-06	-0.022659	0	0	0
	AL	-0.100187	0.280068	0.078441	0.1721	-0.611925	0.056995	-0.000948	-0.011007	0.002651	0.000167	0	1e-06	-0.022659	0	0	0
	BO	0.129795	0.018175	0.021792	-0.077951	-0.102678	0.037039	0.011719	0.203892	0.022886	-0.226167	-0.181673	0.357199	-0.418336	0.505501	-0.029058	0.192311
	BS	0.131024	0.015226	0.02351	-0.075643	-0.096916	0.037493	-0.008946	-0.062149	-0.034815	0.068299	0.170513	-0.220128	-0.208506	-0.370992	0.395641	0.659491
	CA	0.19249	-0.265925	-0.1088	0.373135	0.075336	0.076848	0.006451	0.013224	-0.097146	-0.512968	1.4e-05	0	-0.022659	0	0	0
	CE	0.131333	0.014411	0.024139	-0.07496	-0.095717	0.037513	-0.010713	-0.099676	0.098563	0.081739	0.113302	-0.01502	0.750686	0.413435	0.033911	0.154537
	CR	0.074684	0.14491	-0.359898	0.193104	0.080749	0.202895	-0.006249	-0.096548	0.154618	0.08246	0.246291	-0.178408	-0.121473	-0.010443	-0.075643	-0.161372
	CY	0.132109	0.012116	0.025672	-0.073075	-0.09185	0.037696	-0.020551	-0.25018	0.272046	0.202791	-0.02514	0.20924	-0.25582	0.053698	0.441719	-0.48827
	ES	-0.467323	-0.234786	0.013958	0.223233	0.125741	0.000623	-0.029852	-0.030704	-0.016917	-0.022669	-0.000415	0.001963	-0.022659	0	0	0
	GR	-0.063775	0.273979	0.052876	-0.140296	0.116875	-0.020218	-0.021754	-0.150235	-0.353981	0.143093	-0.642735	-0.141509	0.061139	-0.026225	0.198072	-0.061321
	HA	0.163992	-0.321454	0.291604	-0.047493	-0.103432	-0.541864	0.000345	0.003778	-0.000644	-8.5e-05	0	1e-06	-0.022659	0	0	0
	KI	0.144085	-0.336997	0.401648	-0.203709	-0.059512	0.438823	4.9e-05	0.001881	-0.001009	-1.6e-05	0	1e-06	-0.022659	0	0	0
	MA	0.191957	-0.266247	-0.107243	0.373012	0.075828	0.076847	0.009687	-0.005094	0.096039	0.514851	-1.4e-05	2e-06	-0.022659	0	0	0
	MG	0.129495	0.018844	0.02127	-0.078503	-0.103686	0.037015	0.013436	0.236964	-0.082437	-0.241971	0.019045	0.291952	0.26223	-0.591118	0.004283	-0.315351
	MI	0.129572	0.018669	0.020971	-0.078465	-0.10239	0.037293	0.002701	0.134124	-0.455297	-0.060997	0.191055	-0.597943	-0.162513	0.197252	-0.103715	-0.309643
	MZ	-0.399812	-0.259878	-0.269843	-0.265782	-0.110816	-0.011398	0.710831	-0.080244	-0.005322	-0.006317	-8.2e-05	0.000389	-0.022659	0	0	0
	OF	-0.384526	0.137586	0.514357	0.435111	0.198083	0.007734	0.014279	-0.001991	-6.9e-05	-2.7e-05	0	1e-06	-0.022659	0	0	0
	PA	0.13179	0.01309	0.024997	-0.073883	-0.093423	0.037637	-0.017062	-0.192554	0.173195	0.163238	-0.284962	-0.026936	-0.127327	-0.207899	-0.743455	0.105222
	PB	0.104361	0.082314	-0.199902	0.145669	-0.033921	-0.634869	0.000177	-0.000942	0.00097	0.001328	-0.00015	-0.000225	-0.022558	1.2e-05	7.3e-05	0.000169
	PM	0.073488	0.146577	-0.358354	0.188095	0.074107	0.201799	0.006687	0.096941	-0.154856	-0.082305	-0.248717	0.180603	0.077077	0.010539	0.076353	0.162871
	PO	-0.401484	-0.260788	-0.269683	-0.26058	-0.107707	-0.011378	-0.689358	0.105342	0.020969	0.025959	0.000496	-0.002349	-0.022659	0	0	0
	TU	-0.0622	0.273717	0.050091	-0.147171	0.120962	-0.021282	-0.04802	-0.30579	0.489693	-0.439245	0.041686	-0.239041	-0.021572	-0.000335	0.002568	-0.000795
	TZ	-0.063125	0.273772	0.051313	-0.143404	0.11827	-0.020744	-0.038944	-0.265369	-0.40308	0.112784	0.510652	0.437642	-0.097781	0.023504	-0.177565	0.054972
	WA	-0.069106	0.273624	0.064556	-0.116024	0.106131	-0.016047	0.112461	0.739249	0.27489	0.195751	0.090835	-0.057414	-0.032467	0.003071	-0.023184	0.007178
